# Supplementary material for: Identification of a novel QTL and candidate gene associated with grain size using chromosome segment substitution lines in rice
Source: Sci Rep. 2021 Jan 8;11:189. doi: 10.1038/s41598-020-80667-6 (PMC7794494; doi:10.1038/s41598-020-80667-6)
Supplement: Supplementary file 2 — Supplementary Information 2. [file 41598_2020_80667_MOESM2_ESM.xlsx]

## Sheet: Supplementary Table S4
Supplementary Table S4. QTLs detected for seven traits in the DNZ population
Bin	Chr	Intervala (Mb)	Traitb	QTL	Effectc	P value	PVE %	Genes
Bin007	1	6.00-6.66	GL	qGL1-1	-0.1	9.34e-05	6
			GW	qGW1-1	-0.06	2.27e-05	6.4
			TGW	qTGW1-1	-0.43	0.00153	3.4
Bin017	1	12.91-14.35	GW	qGW1-2	-0.05	0.00475	2.2
Bin020	1	20.70-21.20	GL	qGL1-2	0.08	0.000883	2.1
Bin029	1	36.39-37.53	GL	qGL1-3	0.11	5.74e-07	1.9
			GW	qGW1-3	0.03	0.00278	0.8
			TGW	qTGW1-2	0.37	0.00284	2.1
			PL	qPL1	0.78	0.00131	0.7
Bin039	1	39.82-39.85	GW	qGW1-4	-0.04	0.00027	6.2
Bin048	1	41.19-41.78	PW	qPW1	0.15	0.00915	0.7
Bin072	2	7.15-8.20	SN	qSN2	12.4	8.37e-07	4.1
			PW	qPW2	0.26	6.69e-06	3.3
			GW	qGW2-1	0.03	0.00229	1.7
			PB	qPB2	0.34	0.00917	2.2
Bin095	2	35.22-35.55	GW	qGW2-2	0.06	0.000187	1.1
			GL	qGL2	0.13	0.000459	3.1
Bin106	3	6.97-7.48	GW	qGW3-1	0.05	0.000902	1.7
			TGW	qTGW3-1	0.72	9.48e-05	2.7
Bin114	3	12.73-12.97	GW	qGW3-2	0.04	0.00193	1.3
			TGW	qTGW3-2	0.49	0.0011	1.8
Bin124	3	24.55-24.93	GW	qGW3-3	0.04	0.0064	3.4
Bin137	3	28.70-29.27	GL	qGL3-1	-0.08	0.00553	1.9
			TGW	qTGW3-3	-0.8	7.37e-06	3.3
			GW	qGW3-4	0.03	0.00988	2.5
Bin144	3	33.18-33.28	PL	qPL3	0.59	0.00314	1.8
Bin147	3	35.07-35.74	GL	qGL3-2	0.09	0.000175	5.3	TGW3
			GW	qGW3-5	0.04	0.000171	1.6
			TGW	qTGW3-4	0.64	7.65e-07	5.6
Bin151	4	0.52-1.76	GL	qGL4	0.06	0.00575	1.7
			SN	qSN4-1	-6.71	0.0048	1.2
Bin154	4	4.29-6.06	PW	qPW4-1	-0.19	0.00353	1.8
Bin167	4	20.55-21.23	GW	qGW4-1	0.03	0.00306	4.1
Bin177	4	26.11-26.26	PL	qPL4-1	0.64	0.000148	16.9
			PB	qPB4-1	0.29	0.00232	2.1
Bin186	4	30.11-30.45	TGW	qTGW4	-0.51	0.000134	3.1
Bin190	4	31.19-32.04	PB	qPB4-2	0.27	0.00611	2.4	NAL1
			GW	qGW4-2	0.03	0.00408	2.9
			PL	qPL4-2	0.49	0.000521	12.3
			SN	qSN4-2	7.02	0.000757	9.4
			PW	qPW4-2	0.17	0.000239	8.2
Bin206	5	0.15-0.74	PL	qPL5	-0.86	0.00209	3.6
			SN	qSN5	-10.28	0.00868	3.3
			PW	qPW5-1	-0.32	0.000211	6.3
Bin210	5	1.90-2.31	GL	qGL5-1	0.1	0.000212	2.3
			PB	qPB5	-0.31	0.00649	3.7
Bin218	5	6.00-6.76	TGW	qTGW5	-0.49	0.00581	1.9
			PW	qPW5-2	-0.27	0.00103	4.5
Bin219	5	6.76-7.73	GL	qGL5-2	0.08	0.0048	1
Bin235	5	21.26-21.41	GL	qGL5-3	0.08	0.00437	3.2
Bin240	5	24.17-24.65	GL	qGL5-4	0.07	0.00176	3
Bin245	5	28.34-28.92	GW	qGW5	0.04	0.00294	3.1
Bin260	6	19.46-19.67	TGW	qTGW6	0.37	0.00689	3.4
			PW	qPW6	0.19	0.00392	1.5
Bin265	6	26.5-26.56	GW	qGW6	0.05	0.00679	2.5
Bin269	6	27.45-27.84	PB	qPB6	-0.31	0.00352	3.9
			SN	qSN6	-9.92	0.000146	2.4
Bin286	7	2.69-3.11	GL	qGL7-1	0.1	0.00381	0.8
Bin295	7	6.95-10.92	GW	qGW7-1	0.06	0.000354	2.5
			PB	qPB7-1	0.69	1.21e-06	7.2	Ghd7
			PL	qPL7	0.76	0.00556	4.5
			SN	qSN7-1	23.32	1.55e-09	12.5
			PW	qPW7-1	0.48	2.83e-08	9.3
Bin309	7	28.77-28.88	PB	qPB7-2	0.49	0.00109	3.5	SGDP7
			SN	qSN7-2	24.42	1.66e-08	7.6
			PW	qPW7-2	0.53	2.23e-08	7
			GW	qGW7-2	0.06	0.000109	5
			GL	qGL7-2	0.07	0.000554	2
			TGW	qTGW7	0.51	0.00172	2.2
Bin315	8	1.58-1.65	TGW	qTGW8-1	-0.43	0.00134	1.5
Bin317	8	2.39-2.89	PL	qPL8-1	-0.71	0.000331	7.2
			SN	qSN8-1	-9.29	0.00135	4
			PB	qPB8	-0.29	0.00792	3.2
			PW	qPW8-1	-0.17	0.00582	4.7
Bin327	8	5.97-7.59	PL	qPL8-2	0.75	0.00021	1.4
			PW	qPW8-2	0.24	0.000672	2.2
Bin329	8	8.13-8.49	GL	qGL8	0.14	1.9e-08	7.5
			TGW	qTGW8-2	0.71	4.64e-07	7.2
			GW	qGW8	0.04	0.000816	3.8
Bin332	8	19.34-20.16	SN	qSN8-2	-10.67	0.00955	3.4
Bin349	9	15.65-16.19	GW	qGW9	-0.04	0.000712	3.8
			TGW	qTGW9	-0.54	0.00168	4.2
Bin354	9	21.18-21.63	PL	qPL9	-0.94	0.000114	2.4
Bin382	11	7.87-11.02	GL	qGL11-1	0.06	0.00244	2.6
			PL	qPL11	0.42	0.00785	1.6
Bin390	11	18.64-19.43	GL	qGL11	0.06	0.00635	1
			TGW	qTGW11	0.33	0.00356	3.4
Bin406	12	1.02-1.92	SN	qSN12	16.12	0.00172	3.6
			PW	qPW12	0.43	0.000174	4.9
a Interval represents the genomic position for a giver QTL based on MSU7.0. b GL, GW, TGW, PB, PL, SN and PW represents grain length, grain width, thousand-grain weight, primary branch, panicle length and panicle weight, respectively. c Effect and PVE (%) indicate additive effect and phenotypic variance explained by a give QTL, respectively. The positive value indicates the NIP alleles increased …

## Sheet: Supplementary Table S5
Supplementary Table S5. QTLs detected for seven traits in the original 143 CSSLs
Chr	Intervala (Mb)	Traitb	QTL	Effectc	P value	PVE %
1	5.13-5.20	PB	qPB1	-0.398714	0.000221466	4.44632
		GW	qGW1-1	-0.0234033	0.00609699	3.02084
		PW	qPW1-2	-0.21661	0.00104497	4.31284
		TGW	qTGW1-1	-0.347034	0.00208298	1.7343
		GL	qGL1-1	-0.0890396	0.000934094	1.53039
1	36.41-37.47	PL	qPL1	0.505665	0.000239659	5.35665
		GL	qGL1-3	0.13345	5.13754e-10	13.9005
		TGW	qTGW1-3	0.308961	0.00021168	5.4789
2	0.05-0.59	GW	qGW2-3	-0.0235985	0.00190267	3.98119
		TGW	qTGW2	-0.337833	0.00142413	2.93592
2	6.70-6.85	PL	qPL2	0.345133	0.00107526	3.84808
		SN	qSN2	5.92216	0.00295495	2.94232
2	12.09-16.07	GW	qGW2-4	0.0264102	0.0001128	5.08178
2	29.90-30.60	GL	qGL2-2	0.0656795	0.00252792	2.34113
		GW	qGW2-5	0.0235606	0.00033862	4.91297
2	34.00-34.03	GL	qGL2	0.0718871	0.00177424	2.66886
		GW	qGW2-2	0.0231969	0.000619935	4.62652
		PW	qPW2-2	0.167309	0.00213212	1.02581
3	6.20-6.96	GW	qGW3-1	0.0362051	0.000566245	3.76316
		TGW	qTGW3-1	0.601762	3.51996e-05	6.55812
3	26.80-27.32	GW	qGW3-3	0.0297628	8.07777e-05	4.43153
3	33.45-33.80	PL	qPL3	0.37209	0.00265594	3.25211
3	34.62-35.26	GL	qGL3-2	0.115349	0.000964756	1.87665
		GW	qGW3-5	0.0297628	0.00627106	3.28988
		TGW	qTGW3-4	0.315894	0.000274566	3.49673
4	0.67-1.87	GL	qGL4	0.0679954	0.000492941	6.30588
4	4.30-4.60	TGW	qTGW4-2	-0.526738	2.52372e-07	8.03209
		GW	qGW4-3	-0.0297284	7.74822e-05	2.18319
4	16.92-17.30	GL	qGL4-2	-0.0903623	0.00210213	2.344
		TGW	qTGW4-2	-0.422253	0.000466602	3.75363
4	21.71-21.97	GL	qGL4-3	0.0830562	8.54409e-05	4.07392
4	29.86-29.99	PB	qPB4-2	-0.232243	0.00325231	2.20655
		TGW	qTGW4-3	-0.232286	0.00453684	1.30206
4	33.64-33.80	PB	qPB4-2	0.289386	0.000344645	4.00004
		PL	qPL4-2	0.425906	0.000460678	6.10559
		SN	qSN4-2	8.52981	0.00024339	4.03613
		PW	qPW4-2	0.15628	0.000682774	3.19258
5	0.35-2.01	GW	qGW5-2	-0.0306134	7.00057e-05	6.2431
6	6.75-8.23	GL	qGL6	0.110599	0.000124774	5.05245
		GW	qGW6	0.0287192	0.00596011	3.8616
		TGW	qTGW6	0.493698	0.000263907	6.61732
6	26.55-27.50	PB	qPB6	-0.329342	9.5186e-05	1.5786
7	5.13-5.24	PB	qPB7-3	0.367343	4.434e-05	3.08678
		SN	qSN7-3	11.8048	1.73049e-05	5.58103
		PW	qPW7-3	0.205875	7.14292e-05	3.93524
7	8.40-12.29	PB	qPB7-1	0.426986	3.49998e-06	8.7105
		PL	qPL7	0.562972	6.13277e-05	6.24094
		SN	qSN7-1	16.1219	2.80026e-09	15.2371
		PW	qPW7-1	0.21993	3.00647e-05	10.4223
7	19.55-19.85	SN	qSN7-4	8.83305	0.00133942	3.76261
7	22.51-22.63	GW	qGW7-3	-0.0238507	8.61266e-05	5.29596
		PL	qPL7-2	-0.47723	0.00013476	5.08471
		TGW	qTGW7-2	-0.276031	0.00100877	3.43454
7	29.40-29.62	GL	qGL7-2	0.07821	0.000237545	7.08107
		TGW	qTGW7	0.357472	6.30097e-05	7.38528
		GW	qGW7-2	0.0518982	5.95483e-07	6.73461
		PB	qPB7-2	0.645101	5.96009e-07	3.69416
		PL	qPL7-2	1.09043	1.50526e-07	9.28733
		SN	qSN7-2	25.3125	1.54282e-09	8.50272
		PW	qPW7-2	0.44991	2.54617e-09	7.24711
8	1.67-2.67	PB	qPB8	-0.399758	0.000428169	5.85105
		PW	qPW8-1	-0.234209	0.000332958	7.56614
8	4.37-5.12	SN	qSN8-1	8.16001	0.00408093	3.76124
8	8.10-8.50	GL	qGL8	0.0997053	0.000213346	3.28533
		GW	qGW8-2	0.0210002	0.00810618	1.80021
		TGW	qTGW8-2	0.364635	0.000938873	1.58254
8	26.10-27.70	GL	qGL8-2	-0.0520124	0.00662341	1.24534
9	9.23-9.48	TGW	qTGW9	-0.221789	0.0075731	1.54782
		GL	qGL9-1	-0.0631577	0.00442362	1.3676
9	14.55-15.02	PL	qPL9-2	0.501391	0.00475217	1.5907
9	20.99-21.47	PL	qPL9	-0.587585	0.000554412	3.12925
10	13.94-14.80	PL	qPL10-1	0.573251	0.000236157	3.65365
		PW	qPW10-1	0.180868	0.00183502	3.19019
10	17.90-18.00	PL	qPL10-2	0.439061	0.00229621	1.93451
		SN	qSN10-2	9.69463	0.00055292	4.09374
		PW	qPW10-2	0.155951	0.00371547	1.79053
11	8.80-9.04	GL	qGL11-1	0.0785858	0.00235117	5.1258
11	18.20-18.92	GW	qGW11-2	0.0194912	0.00164957	1.75558
		SN	qSN11	9.0497	0.00283964	0.668504
		GL	qGL11	0.102286	5.52292e-06	6.50743
12	1.14-3.01	SN	qSN12	20.007	0.000660134	3.10071
		PW	qPW12	0.305897	0.0043434	3.10494
a Interval represents the genomic position for a giver QTL based on MSU6.0. b GL, GW, TGW, PB, PL, SN and PW represents grain length, grain width, thousand-grain weight, primary branch, panicle length and panicle weight, respectively. c Effect and PVE (%) indicate additive effect and phenotypic variance explained by a give QTL, respectively. The positive value indicates the NIP alleles increased …
